# Supplementary material for: Structural, Crystallographic, and Thermal Properties of Bi12GeO20 for Technological Applications
Source: ACS Omega. 2025 Jun 12;10(24):25219–27. doi: 10.1021/acsomega.4c09220 (PMC12199007; doi:10.1021/acsomega.4c09220)
Supplement: Supplementary file 1 [file ao4c09220_si_001.xlsx]

## Sheet: Sayfa1
Structural, Crystallographic, and Thermal Properties of Bi12GeO20 for Technological Applications
Gozde Altuntasa,*, Mehmet Isikb,c, Nizami Mamed Gasanlyd,e
aFaculty of Technology, Department of Metallurgical and Materials Engineering, Gazi University, 06560, Ankara, Türkiye
cBiomedical Technologies Design Application and Research Center, İzmir Bakırçay University, 35665, Izmir, Türkiye
dDepartment of Physics, Middle East Technical University, 06800 Ankara, Türkiye
eVirtual International Scientific Research Centre, Baku State University, 1148 Baku, Azerbaijan
E-mail addresses: gozdealtuntas@gazi.edu.tr, mehmet.isik@bakircay.edu.tr, nizami@metu.edu.tr

## Sheet: S1 Data XRD
2Q	Intensity
19.7238	552
19.7435	581
19.7632	549
19.7829	570
19.8026	587
19.8224	532
19.8421	582
19.8617	580
19.8814	571
19.9011	556
19.9208	529
19.9404	552
19.9601	499
19.9797	520
19.9994	533
20.0191	514
20.0389	561
20.0586	546
20.0783	532
20.0979	525
20.1176	540
20.1373	502
20.1569	542
20.1766	519
20.1963	509
20.2159	523
20.2356	527
20.2553	514
20.2751	522
20.2948	544
20.3145	490
20.3342	545
20.3538	515
20.3734	526
20.3931	472
20.4128	502
20.4325	498
20.4522	493
20.4718	489
20.4916	487
20.5113	493
20.531	467
20.5507	538
20.5704	529
20.59	506
20.6096	511
20.6293	490
20.649	515
20.6687	491
20.6884	511
20.7081	533
20.7278	499
20.7475	506
20.7672	522
20.7869	509
20.8066	516
20.8263	525
20.8458	511
20.8655	504
20.8852	497
20.9049	498
20.9246	495
20.9444	484
20.964	502
20.9837	493
21.0034	530
21.0231	488
21.0428	462
21.0624	520
21.082	453
21.1017	476
21.1214	533
21.1411	556
21.1608	504
21.1806	502
21.2002	567
21.2199	570
21.2396	658
21.2593	681
21.2789	767
21.2986	971
21.3183	1023
21.3379	1055
21.3576	1114
21.3773	1160
21.3971	1024
21.4168	1053
21.4365	955
21.4561	943
21.4758	807
21.4955	676
21.5151	557
21.5348	555
21.5545	457
21.5741	501
21.5938	501
21.6136	486
21.6333	441
21.653	485
21.6727	491
21.6923	476
21.712	449
21.7316	439
21.7513	435
21.771	430
21.7907	404
21.8103	429
21.83	454
21.8498	456
21.8695	461
21.8892	468
21.9089	465
21.9286	446
21.9481	452
21.9678	455
21.9875	436
22.0072	444
22.0269	455
22.0466	419
22.0663	438
22.086	460
22.1057	452
22.1254	452
22.1451	427
22.1648	437
22.1843	411
22.204	443
22.2237	404
22.2434	422
22.2631	414
22.2828	416
22.3025	426
22.3222	427
22.3419	410
22.3616	466
22.3813	429
22.401	470
22.4206	450
22.4402	469
22.4599	413
22.4796	430
22.4993	406
22.5191	439
22.5388	413
22.5584	424
22.5781	403
22.5978	432
22.6175	463
22.6371	415
22.6568	389
22.6764	407
22.6961	411
22.7158	393
22.7355	389
22.7553	441
22.775	400
22.7946	401
22.8143	413
22.834	401
22.8536	416
22.8733	429
22.893	394
22.9127	413
22.9323	379
22.952	414
22.9718	409
22.9915	383
23.0112	423
23.0309	428
23.0505	367
23.0702	357
23.0898	365
23.1095	426
23.1292	406
23.1489	403
23.1685	379
23.1883	348
23.208	391
23.2277	385
23.2474	405
23.2671	415
23.2867	403
23.3063	376
23.326	396
23.3457	366
23.3654	420
23.3851	370
23.4048	398
23.4245	399
23.4442	396
23.4639	393
23.4836	376
23.5033	407
23.523	416
23.5425	358
23.5622	368
23.5819	415
23.6016	408
23.6213	386
23.641	409
23.6607	347
23.6804	398
23.7001	389
23.7198	372
23.7395	350
23.7592	356
23.7787	408
23.7984	391
23.8181	415
23.8378	414
23.8575	429
23.8773	369
23.897	391
23.9166	390
23.9363	381
23.956	390
23.9757	382
23.9953	390
24.015	354
24.0346	423
24.0543	404
24.074	413
24.0938	423
24.1135	455
24.1332	393
24.1528	405
24.1725	368
24.1922	381
24.2118	375
24.2315	421
24.2512	391
24.2708	385
24.2905	410
24.3102	408
24.33	401
24.3497	387
24.3694	387
24.3891	404
24.4087	457
24.4283	418
24.448	419
24.4677	482
24.4874	471
24.5071	488
24.5267	554
24.5465	611
24.5662	680
24.5859	890
24.6056	1296
24.6253	1525
24.6449	2075
24.6645	2876
24.6842	3268
24.7039	3608
24.7236	3746
24.7433	3856
24.763	4227
24.7827	5211
24.8024	3867
24.8221	2873
24.8418	2801
24.8615	1913
24.8812	1332
24.9007	897
24.9204	654
24.9401	564
24.9598	532
24.9795	542
24.9992	522
25.0189	471
25.0386	476
25.0583	473
25.078	426
25.0977	382
25.1173	436
25.1369	364
25.1566	373
25.1763	407
25.196	358
25.2157	369
25.2355	403
25.2551	337
25.2748	344
25.2945	346
25.3142	331
25.3339	345
25.3535	358
25.3732	362
25.3928	381
25.4125	353
25.4322	325
25.452	361
25.4717	330
25.4914	397
25.511	351
25.5307	337
25.5504	352
25.57	348
25.5897	386
25.6094	345
25.629	360
25.6487	347
25.6684	338
25.6882	336
25.7079	302
25.7276	335
25.7472	307
25.7669	360
25.7865	331
25.8062	353
25.8259	318
25.8456	335
25.8653	321
25.8849	333
25.9047	363
25.9244	310
25.9441	327
25.9638	345
25.9835	340
26.0031	358
26.0227	366
26.0424	356
26.0621	346
26.0818	301
26.1015	346
26.1212	325
26.1409	319
26.1606	325
26.1803	339
26.2	320
26.2197	331
26.2392	312
26.2589	326
26.2786	359
26.2983	334
26.318	345
26.3377	345
26.3574	344
26.3771	339
26.3968	348
26.4165	330
26.4362	357
26.4559	352
26.4755	356
26.4951	325
26.5148	347
26.5345	320
26.5542	330
26.5739	336
26.5937	331
26.6133	325
26.633	355
26.6527	343
26.6724	338
26.692	408
26.7117	386
26.7313	371
26.751	408
26.7707	410
26.7904	401
26.8102	420
26.8299	442
26.8495	438
26.8692	410
26.8889	458
26.9086	449
26.9282	408
26.9479	434
26.9676	416
26.9872	434
27.0069	439
27.0267	431
27.0464	435
27.0661	452
27.0858	463
27.1054	422
27.1251	440
27.1447	451
27.1644	440
27.1841	503
27.2038	500
27.2234	456
27.2431	498
27.2629	481
27.2826	538
27.3023	555
27.322	591
27.3416	588
27.3612	659
27.3809	745
27.4006	685
27.4203	810
27.44	776
27.4597	840
27.4794	952
27.4991	1039
27.5188	1206
27.5385	1501
27.5582	2030
27.5779	3364
27.5974	4657
27.6171	6112
27.6368	8785
27.6565	11567
27.6762	13457
27.6959	16686
27.7156	20126
27.7353	21076
27.755	21291
27.7747	19625
27.7944	17092
27.8141	12504
27.8336	10372
27.8533	7626
27.873	5337
27.8927	3482
27.9124	2069
27.9322	1495
27.9519	1239
27.9715	1105
27.9912	1005
28.0109	887
28.0306	797
28.0502	743
28.0699	649
28.0895	603
28.1092	558
28.1289	502
28.1486	496
28.1684	490
28.1881	464
28.2077	439
28.2274	464
28.2471	442
28.2667	429
28.2864	433
28.3061	426
28.3257	389
28.3454	380
28.3651	405
28.3849	370
28.4046	375
28.4243	401
28.444	367
28.4636	418
28.4833	423
28.5029	397
28.5226	402
28.5423	345
28.562	406
28.5816	351
28.6014	341
28.6211	340
28.6408	355
28.6605	370
28.6802	364
28.6998	350
28.7194	358
28.7391	369
28.7588	353
28.7785	324
28.7982	337
28.8178	373
28.8376	348
28.8573	374
28.877	384
28.8967	327
28.9164	333
28.9361	332
28.9556	313
28.9753	309
28.995	310
29.0147	351
29.0344	360
29.0541	323
29.0738	324
29.0935	338
29.1132	344
29.1329	343
29.1526	290
29.1722	342
29.1918	352
29.2115	343
29.2312	341
29.2509	332
29.2706	341
29.2904	347
29.31	327
29.3297	338
29.3494	313
29.3691	323
29.3888	330
29.4084	298
29.4281	336
29.4477	301
29.4674	321
29.4871	351
29.5069	334
29.5266	297
29.5463	303
29.5659	371
29.5856	312
29.6053	340
29.6249	344
29.6446	345
29.6643	336
29.6839	318
29.7036	303
29.7233	368
29.7431	291
29.7628	318
29.7825	315
29.8021	302
29.8218	321
29.8414	308
29.8611	356
29.8808	305
29.9005	293
29.9202	318
29.9398	305
29.9596	380
29.9793	351
29.999	343
30.0187	336
30.0384	381
30.058	338
30.0776	339
30.0973	393
30.117	402
30.1367	352
30.1564	412
30.1761	460
30.1958	475
30.2155	444
30.2352	531
30.2549	635
30.2746	787
30.2941	1090
30.3138	1524
30.3335	2056
30.3532	2389
30.3729	2725
30.3926	3258
30.4123	3782
30.432	3964
30.4517	4039
30.4714	4288
30.4911	3840
30.5108	3030
30.5304	2618
30.55	2118
30.5697	1665
30.5894	1153
30.6091	855
30.6288	599
30.6486	534
30.6682	444
30.6879	394
30.7076	379
30.7273	396
30.7469	362
30.7666	349
30.7862	328
30.8059	295
30.8256	330
30.8453	299
30.8651	275
30.8848	300
30.9045	308
30.9241	278
30.9438	286
30.9635	318
30.9831	269
31.0028	281
31.0225	270
31.0421	280
31.0618	268
31.0816	283
31.1013	238
31.121	260
31.1407	261
31.1603	302
31.18	281
31.1996	274
31.2193	292
31.239	267
31.2587	276
31.2783	282
31.298	252
31.3178	272
31.3375	254
31.3572	267
31.3769	242
31.3965	285
31.4161	258
31.4358	287
31.4555	278
31.4752	265
31.4949	278
31.5146	269
31.5343	259
31.554	276
31.5737	267
31.5934	265
31.6131	274
31.6328	241
31.6523	279
31.672	206
31.6917	274
31.7114	252
31.7311	306
31.7508	302
31.7705	306
31.7902	295
31.8099	279
31.8296	256
31.8493	271
31.869	314
31.8885	306
31.9082	309
31.9279	298
31.9476	285
31.9673	318
31.987	308
32.0067	295
32.0264	328
32.0461	317
32.0658	307
32.0855	306
32.1052	300
32.1249	325
32.1444	308
32.1641	283
32.1838	292
32.2035	323
32.2233	299
32.243	298
32.2625	316
32.2822	311
32.3019	334
32.3216	336
32.3413	324
32.361	307
32.3807	318
32.4004	351
32.4201	345
32.4397	371
32.4594	336
32.4791	368
32.4988	373
32.5185	402
32.5382	419
32.5579	444
32.5776	454
32.5973	468
32.617	542
32.6365	576
32.6562	622
32.676	677
32.6957	814
32.7154	824
32.7351	1024
32.7546	1087
32.7743	1344
32.794	2038
32.8137	3296
32.8334	4580
32.8531	5459
32.8728	6998
32.8924	8689
32.9121	10095
32.9318	11423
32.9515	13528
32.9712	13116
32.9909	12260
33.0106	9741
33.0303	7857
33.05	6198
33.0697	5496
33.0894	3965
33.1091	2801
33.1287	1705
33.1484	1117
33.1681	876
33.1878	791
33.2075	722
33.2272	649
33.2467	593
33.2664	547
33.2861	459
33.3058	436
33.3255	384
33.3453	365
33.3648	369
33.3845	349
33.4042	303
33.4239	332
33.4436	264
33.4633	272
33.483	292
33.5027	287
33.5224	279
33.5421	301
33.5618	264
33.5814	301
33.6011	269
33.6208	262
33.6405	296
33.6602	246
33.6799	261
33.6996	258
33.7193	238
33.7388	257
33.7585	242
33.7782	260
33.798	248
33.8177	233
33.8374	258
33.8569	243
33.8766	277
33.8963	242
33.916	235
33.9357	231
33.9554	212
33.9751	229
33.9948	231
34.0144	220
34.0341	225
34.0538	213
34.0735	224
34.0932	192
34.1129	221
34.1326	221
34.1523	249
34.172	221
34.1917	216
34.2114	236
34.2309	228
34.2507	251
34.2704	243
34.2901	236
34.3098	232
34.3295	241
34.349	237
34.3687	220
34.3884	206
34.4081	204
34.4278	184
34.4475	216
34.4672	187
34.4868	190
34.5065	248
34.5262	220
34.5459	206
34.5656	212
34.5853	213
34.605	202
34.6247	202
34.6444	210
34.6641	177
34.6838	208
34.7034	224
34.7231	192
34.7428	186
34.7625	218
34.7822	207
34.8019	209
34.8216	220
34.8411	227
34.8608	220
34.8805	200
34.9002	210
34.92	186
34.9397	232
34.9594	206
34.9789	201
34.9986	193
35.0183	189
35.038	233
35.0577	216
35.0774	221
35.0971	226
35.1168	238
35.1365	239
35.1561	308
35.1758	322
35.1955	383
35.2152	477
35.2349	482
35.2546	529
35.2743	632
35.294	684
35.3137	637
35.3332	598
35.3529	574
35.3727	563
35.3924	414
35.4121	343
35.4318	349
35.4515	269
35.471	297
35.4907	208
35.5104	213
35.5301	189
35.5498	202
35.5695	204
35.5891	202
35.6088	205
35.6285	170
35.6482	186
35.6679	171
35.6876	185
35.7073	179
35.727	178
35.7467	176
35.7664	176
35.7861	178
35.8058	150
35.8254	174
35.8451	187
35.8648	164
35.8845	177
35.9042	168
35.9239	162
35.9434	187
35.9631	181
35.9828	163
36.0025	187
36.0222	178
36.0419	174
36.0617	186
36.0812	202
36.1009	177
36.1206	161
36.1403	165
36.16	170
36.1797	185
36.1994	169
36.2191	165
36.2388	198
36.2585	166
36.2781	181
36.2978	171
36.3175	145
36.3372	163
36.3569	184
36.3766	152
36.3963	189
36.416	167
36.4355	175
36.4552	165
36.4749	162
36.4947	177
36.5144	177
36.5341	166
36.5538	186
36.5733	178
36.593	193
36.6127	181
36.6324	186
36.6521	169
36.6718	171
36.6915	179
36.7112	146
36.7308	174
36.7505	179
36.7702	170
36.7899	174
36.8096	171
36.8293	179
36.849	166
36.8687	206
36.8884	174
36.9081	174
36.9276	172
36.9474	180
36.9671	157
36.9868	165
37.0065	174
37.0262	190
37.0459	174
37.0654	148
37.0851	169
37.1048	182
37.1245	169
37.1442	188
37.1639	202
37.1835	196
37.2032	200
37.2229	186
37.2426	214
37.2623	228
37.282	207
37.3017	231
37.3214	269
37.3411	288
37.3608	328
37.3805	419
37.4001	616
37.4198	841
37.4395	1112
37.4592	1224
37.4789	1203
37.4986	1377
37.5183	1682
37.538	1984
37.5575	2354
37.5772	1950
37.5969	1460
37.6166	1127
37.6364	800
37.6561	514
37.6756	404
37.6953	297
37.715	261
37.7347	246
37.7544	256
37.7741	220
37.7938	230
37.8135	201
37.8332	190
37.8528	187
37.8725	201
37.8922	175
37.9119	189
37.9316	183
37.9513	185
37.971	163
37.9907	179
38.0104	187
38.0301	157
38.0496	144
38.0694	154
38.0891	166
38.1088	183
38.1285	161
38.1482	175
38.1677	154
38.1874	157
38.2071	154
38.2268	161
38.2465	169
38.2662	169
38.2859	185
38.3055	150
38.3252	173
38.3449	150
38.3646	175
38.3843	142
38.404	143
38.4237	170
38.4434	153
38.4631	176
38.4828	162
38.5025	130
38.5222	166
38.5418	153
38.5615	165
38.5812	158
38.6009	172
38.6206	154
38.6403	149
38.6598	169
38.6795	149
38.6992	160
38.7189	148
38.7386	150
38.7584	166
38.7779	159
38.7976	155
38.8173	167
38.837	138
38.8567	170
38.8764	145
38.8961	145
38.9158	181
38.9355	158
38.9552	147
38.9749	171
38.9945	161
39.0142	162
39.0339	156
39.0536	150
39.0733	147
39.093	158
39.1127	145
39.1324	168
39.1519	178
39.1716	156
39.1913	145
39.2111	199
39.2308	211
39.2505	167
39.27	189
39.2897	189
39.3094	222
39.3291	209
39.3488	192
39.3685	244
39.3882	235
39.4079	219
39.4275	238
39.4472	271
39.4669	285
39.4866	434
39.5063	600
39.526	795
39.5457	1026
39.5654	1158
39.5851	1321
39.6048	1548
39.6245	1773
39.6441	1755
39.6638	1961
39.6835	1703
39.7032	1560
39.7229	1187
39.7426	940
39.7621	873
39.7818	775
39.8015	700
39.8212	427
39.8409	313
39.8606	253
39.8802	218
39.8999	232
39.9196	211
39.9393	190
39.959	201
39.9787	182
39.9984	175
40.0181	161
40.0378	189
40.0575	148
40.0772	171
40.0969	169
40.1165	164
40.1362	141
40.1559	164
40.1756	155
40.1953	174
40.215	190
40.2347	180
40.2542	173
40.2739	182
40.2936	149
40.3133	162
40.3331	157
40.3528	155
40.3723	159
40.392	157
40.4117	170
40.4314	174
40.4511	143
40.4708	179
40.4905	170
40.5102	172
40.5299	139
40.5496	178
40.5692	178
40.5889	159
40.6086	160
40.6283	176
40.648	142
40.6677	180
40.6874	171
40.7071	147
40.7268	160
40.7463	178
40.766	143
40.7858	156
40.8055	150
40.8252	140
40.8449	163
40.8644	175
40.8841	150
40.9038	177
40.9235	155
40.9432	154
40.9629	163
40.9826	167
41.0022	149
41.0219	151
41.0416	194
41.0613	165
41.081	163
41.1007	164
41.1204	125
41.1401	158
41.1598	154
41.1795	199
41.1992	165
41.2189	178
41.2385	195
41.2582	196
41.2779	193
41.2976	205
41.3173	198
41.337	231
41.3565	244
41.3762	247
41.3959	276
41.4156	285
41.4353	307
41.455	352
41.4746	403
41.4943	436
41.514	432
41.5337	632
41.5534	884
41.5731	1270
41.5928	1502
41.6125	1933
41.6322	2397
41.6519	2805
41.6716	3081
41.6912	3481
41.7109	3799
41.7306	3333
41.7503	2181
41.77	1702
41.7897	1455
41.8094	1125
41.8291	743
41.8486	514
41.8683	396
41.888	388
41.9078	348
41.9275	250
41.9472	274
41.9667	264
41.9864	231
42.0061	211
42.0258	193
42.0455	182
42.0652	211
42.0849	193
42.1046	199
42.1243	184
42.1439	157
42.1636	189
42.1833	171
42.203	175
42.2227	172
42.2424	177
42.2621	166
42.2818	166
42.3015	150
42.3212	171
42.3407	176
42.3605	144
42.3802	156
42.3999	169
42.4196	158
42.4393	156
42.4588	130
42.4785	143
42.4982	160
42.5179	124
42.5376	159
42.5573	152
42.577	131
42.5966	144
42.6163	149
42.636	140
42.6557	140
42.6754	138
42.6951	153
42.7148	156
42.7345	147
42.7542	156
42.7739	128
42.7936	160
42.8132	160
42.8329	132
42.8526	132
42.8723	125
42.892	161
42.9117	134
42.9314	137
42.9509	156
42.9706	141
42.9903	159
43.01	152
43.0297	161
43.0495	149
43.0692	162
43.0887	156
43.1084	138
43.1281	143
43.1478	166
43.1675	166
43.1872	161
43.2069	176
43.2266	166
43.2463	155
43.2659	183
43.2856	202
43.3053	214
43.325	212
43.3447	218
43.3644	230
43.3841	233
43.4038	268
43.4235	273
43.443	314
43.4627	423
43.4825	578
43.5022	867
43.5219	1156
43.5416	1403
43.5613	1674
43.5808	1821
43.6005	1732
43.6202	1959
43.6399	2150
43.6596	1967
43.6793	1815
43.699	1349
43.7186	1064
43.7383	1019
43.758	959
43.7777	789
43.7974	598
43.8171	401
43.8368	313
43.8565	251
43.8762	221
43.8959	229
43.9156	208
43.9352	206
43.9549	201
43.9746	167
43.9943	184
44.014	166
44.0337	145
44.0534	169
44.0729	154
44.0926	140
44.1123	157
44.132	148
44.1517	165
44.1715	141
44.191	157
44.2107	136
44.2304	145
44.2501	142
44.2698	155
44.2895	162
44.3092	133
44.3289	163
44.3486	139
44.3683	138
44.3879	147
44.4076	138
44.4273	169
44.447	143
44.4667	137
44.4864	128
44.5061	121
44.5258	137
44.5455	146
44.565	131
44.5847	157
44.6044	129
44.6242	131
44.6439	135
44.6636	159
44.6831	141
44.7028	137
44.7225	134
44.7422	141
44.7619	148
44.7816	135
44.8013	141
44.821	173
44.8406	134
44.8603	145
44.88	142
44.8997	146
44.9194	154
44.9391	150
44.9588	155
44.9785	156
44.9982	138
45.0179	153
45.0376	149
45.0572	162
45.0769	167
45.0966	156
45.1163	188
45.136	203
45.1557	205
45.1752	226
45.1949	264
45.2146	249
45.2343	276
45.254	260
45.2737	328
45.2933	299
45.313	426
45.3327	467
45.3524	729
45.3721	1238
45.3918	1644
45.4115	2192
45.4312	2555
45.4509	3297
45.4706	3153
45.4903	3628
45.51	3378
45.5296	3139
45.5493	2956
45.569	2530
45.5887	1971
45.6084	1915
45.6281	1637
45.6478	1363
45.6673	1154
45.687	762
45.7067	486
45.7264	357
45.7462	286
45.7659	303
45.7854	263
45.8051	212
45.8248	218
45.8445	222
45.8642	200
45.8839	179
45.9036	181
45.9233	174
45.943	128
45.9626	169
45.9823	158
46.002	157
46.0217	134
46.0414	134
46.0611	150
46.0808	130
46.1005	157
46.1202	149
46.1399	147
46.1594	129
46.1791	132
46.1989	141
46.2186	152
46.2383	151
46.258	128
46.2775	142
46.2972	122
46.3169	131
46.3366	126
46.3563	115
46.376	140
46.3957	134
46.4153	135
46.435	132
46.4547	131
46.4744	123
46.4941	124
46.5138	120
46.5335	125
46.5532	115
46.5729	131
46.5926	99
46.6123	118
46.632	130
46.6516	114
46.6713	125
46.691	117
46.7107	111
46.7304	126
46.7501	115
46.7696	106
46.7893	127
46.809	129
46.8287	126
46.8484	129
46.8681	113
46.8877	113
46.9074	115
46.9271	92
46.9468	113
46.9665	115
46.9862	131
47.0059	120
47.0256	121
47.0453	122
47.065	129
47.0847	110
47.1043	105
47.124	130
47.1437	113
47.1634	124
47.1831	116
47.2028	113
47.2225	121
47.2422	125
47.2617	91
47.2814	121
47.3011	107
47.3209	109
47.3406	123
47.3603	137
47.3798	113
47.3995	133
47.4192	125
47.4389	118
47.4586	117
47.4783	113
47.498	120
47.5177	111
47.5374	120
47.557	113
47.5767	117
47.5964	145
47.6161	124
47.6358	107
47.6555	127
47.6752	134
47.6949	132
47.7146	122
47.7343	116
47.7538	127
47.7736	110
47.7933	127
47.813	119
47.8327	121
47.8524	121
47.8719	110
47.8916	108
47.9113	120
47.931	125
47.9507	135
47.9704	121
47.99	109
48.0097	108
48.0294	117
48.0491	144
48.0688	111
48.0885	115
48.1082	129
48.1279	107
48.1476	114
48.1673	118
48.187	107
48.2067	125
48.2263	106
48.246	104
48.2657	122
48.2854	117
48.3051	121
48.3248	123
48.3445	118
48.364	110
48.3837	116
48.4034	113
48.4231	113
48.4428	127
48.4626	119
48.4821	136
48.5018	122
48.5215	115
48.5412	116
48.5609	148
48.5806	105
48.6003	126
48.62	106
48.6397	139
48.6594	138
48.679	136
48.6987	120
48.7184	146
48.7381	162
48.7578	160
48.7775	174
48.7972	161
48.8169	196
48.8366	200
48.8561	214
48.8758	189
48.8956	252
48.9153	280
48.935	333
48.9547	503
48.9742	805
48.9939	1038
49.0136	1068
49.0333	1289
49.053	1412
49.0727	1392
49.0924	1373
49.1121	1565
49.1317	1535
49.1514	1246
49.1711	968
49.1908	844
49.2105	748
49.2302	718
49.2499	699
49.2696	602
49.2893	384
49.309	290
49.3287	219
49.3483	238
49.368	207
49.3877	179
49.4074	184
49.4271	164
49.4468	159
49.4663	154
49.486	158
49.5057	142
49.5254	129
49.5451	134
49.5648	118
49.5846	129
49.6041	111
49.6238	107
49.6435	129
49.6632	143
49.6829	100
49.7026	110
49.7223	113
49.742	129
49.7617	118
49.7814	113
49.801	127
49.8207	126
49.8404	123
49.8601	121
49.8798	107
49.8995	115
49.9192	106
49.9389	116
49.9584	118
49.9781	145
49.9978	103
50.0175	114
50.0373	118
50.057	121
50.0765	124
50.0962	107
50.1159	118
50.1356	107
50.1553	96
50.175	118
50.1947	108
50.2144	112
50.2341	136
50.2537	117
50.2734	133
50.2931	125
50.3128	126
50.3325	103
50.3522	119
50.3719	131
50.3916	115
50.4113	117
50.431	113
50.4505	126
50.4703	110
50.49	130
50.5097	133
50.5294	136
50.5491	138
50.5686	151
50.5883	143
50.608	128
50.6277	143
50.6474	148
50.6671	122
50.6868	148
50.7064	138
50.7261	159
50.7458	120
50.7655	148
50.7852	131
50.8049	161
50.8246	134
50.8443	146
50.864	120
50.8837	146
50.9034	120
50.9231	157
50.9427	132
50.9624	143
50.9821	117
51.0018	139
51.0215	141
51.0412	126
51.0607	127
51.0804	156
51.1001	125
51.1198	124
51.1395	159
51.1593	139
51.179	147
51.1985	133
51.2182	147
51.2379	133
51.2576	117
51.2773	139
51.297	149
51.3167	128
51.3364	133
51.3561	113
51.3757	140
51.3954	150
51.4151	135
51.4348	151
51.4545	142
51.4742	133
51.4939	134
51.5136	163
51.5333	137
51.5528	125
51.5725	140
51.5922	129
51.612	141
51.6317	136
51.6514	134
51.6711	160
51.6906	142
51.7103	136
51.73	136
51.7497	125
51.7694	157
51.7891	146
51.8088	135
51.8284	149
51.8481	155
51.8678	153
51.8875	150
51.9072	146
51.9269	173
51.9466	184
51.9663	168
51.986	181
52.0057	202
52.0254	191
52.045	206
52.0647	197
52.0844	223
52.1041	271
52.1238	274
52.1435	331
52.1632	285
52.1827	366
52.2024	392
52.2221	394
52.2418	447
52.2615	537
52.2812	561
52.3008	666
52.3205	790
52.3402	1074
52.3599	1666
52.3796	2729
52.3993	3529
52.419	4112
52.4387	4660
52.4584	5055
52.4781	5411
52.4978	5917
52.5174	5600
52.5371	5034
52.5568	4307
52.5765	3760
52.5962	3501
52.6159	3361
52.6356	2917
52.6553	2405
52.6748	2288
52.6945	1621
52.7142	1051
52.734	723
52.7537	573
52.7734	443
52.7929	414
52.8126	331
52.8323	308
52.852	292
52.8717	262
52.8914	277
52.9111	247
52.9308	224
52.9504	203
52.9701	227
52.9898	194
53.0095	188
53.0292	193
53.0489	190
53.0686	173
53.0883	162
53.108	166
53.1277	193
53.1474	202
53.1669	167
53.1867	170
53.2064	175
53.2261	193
53.2458	171
53.2655	164
53.285	158
53.3047	158
53.3244	164
53.3441	163
53.3638	171
53.3835	174
53.4031	177
53.4228	153
53.4425	146
53.4622	160
53.4819	148
53.5016	162
53.5213	180
53.541	166
53.5607	155
53.5804	165
53.6001	168
53.6198	167
53.6394	195
53.6591	171
53.6788	180
53.6985	206
53.7182	216
53.7379	244
53.7576	224
53.7771	238
53.7968	253
53.8165	291
53.8362	306
53.8559	303
53.8757	306
53.8952	373
53.9149	380
53.9346	407
53.9543	445
53.974	508
53.9937	815
54.0134	1198
54.0331	1911
54.0528	2396
54.0725	2693
54.0921	3354
54.1118	3066
54.1315	3202
54.1512	3393
54.1709	3130
54.1906	2610
54.2103	2232
54.23	2024
54.2497	1910
54.2692	1793
54.2889	1870
54.3087	1638
54.3284	1246
54.3481	864
54.3678	589
54.3873	439
54.407	363
54.4267	333
54.4464	334
54.4661	249
54.4858	265
54.5055	240
54.5251	256
54.5448	211
54.5645	219
54.5842	192
54.6039	216
54.6236	207
54.6433	189
54.663	202
54.6827	177
54.7024	181
54.7221	159
54.7418	159
54.7614	169
54.7811	181
54.8008	178
54.8205	165
54.8402	181
54.8599	175
54.8794	168
54.8991	154
54.9188	174
54.9385	151
54.9582	173
54.9779	194
54.9975	146
55.0172	161
55.0369	170
55.0566	172
55.0763	182
55.096	185
55.1157	177
55.1354	173
55.1551	198
55.1748	180
55.1945	160
55.2141	205
55.2338	172
55.2535	222
55.2732	190
55.2929	200
55.3126	226
55.3323	242
55.352	281
55.3715	300
55.3912	334
55.4109	346
55.4306	340
55.4504	369
55.4701	394
55.4896	427
55.5093	446
55.529	539
55.5487	595
55.5684	723
55.5881	1093
55.6078	1518
55.6275	2116
55.6472	2663
55.6668	3043
55.6865	3373
55.7062	4095
55.7259	4497
55.7456	4942
55.7653	4706
55.785	4452
55.8047	3967
55.8244	3280
55.8441	2762
55.8636	2629
55.8834	2561
55.9031	2536
55.9228	2299
55.9425	2118
55.9622	1919
55.9817	1136
56.0014	710
56.0211	504
56.0408	390
56.0605	358
56.0802	322
56.0999	276
56.1195	306
56.1392	250
56.1589	231
56.1786	220
56.1983	220
56.218	189
56.2377	182
56.2574	168
56.2771	188
56.2968	179
56.3165	160
56.3362	161
56.3558	171
56.3755	129
56.3952	148
56.4149	144
56.4346	149
56.4543	142
56.4738	153
56.4935	150
56.5132	137
56.5329	148
56.5526	136
56.5724	128
56.5919	130
56.6116	126
56.6313	162
56.651	159
56.6707	124
56.6904	127
56.7101	155
56.7298	119
56.7495	120
56.7692	130
56.7888	127
56.8085	140
56.8282	134
56.8479	124
56.8676	136
56.8873	108
56.907	156
56.9267	138
56.9464	129
56.9659	139
56.9856	132
57.0053	149
57.0251	115
57.0448	143
57.0645	122
57.084	124
57.1037	125
57.1234	119
57.1431	127
57.1628	130
57.1825	125
57.2022	163
57.2219	163
57.2415	183
57.2612	173
57.2809	203
57.3006	209
57.3203	225
57.34	206
57.3597	234
57.3794	275
57.3991	264
57.4188	197
57.4385	196
57.4581	177
57.4778	176
57.4975	155
57.5172	179
57.5369	199
57.5566	159
57.5761	144
57.5958	132
57.6155	144
57.6352	127
57.6549	127
57.6746	120
57.6944	131
57.7139	124
57.7336	112
57.7533	121
57.773	106
57.7927	143
57.8124	107
57.8321	125
57.8518	131
57.8715	108
57.8912	105
57.9109	112
57.9305	99
57.9502	109
57.9699	120
57.9896	108
58.0093	110
58.029	116
58.0487	124
58.0682	104
58.0879	102
58.1076	108
58.1273	121
58.1471	108
58.1668	124
58.1865	120
58.206	125
58.2257	103
58.2454	123
58.2651	102
58.2848	121
58.3045	119
58.3242	108
58.3439	120
58.3635	121
58.3832	117
58.4029	127
58.4226	112
58.4423	113
58.462	130
58.4817	133
58.5014	140
58.5211	153
58.5408	139
58.5603	134
58.58	167
58.5998	121
58.6195	159
58.6392	173
58.6589	180
58.6786	195
58.6981	222
58.7178	317
58.7375	325
58.7572	383
58.7769	511
58.7966	664
58.8162	959
58.8359	876
58.8556	842
58.8753	893
58.895	928
58.9147	823
58.9344	718
58.9541	591
58.9738	595
58.9935	567
59.0132	534
59.0329	478
59.0525	481
[truncated: 1,557 more rows]

## Sheet: S2 Data TGA
Temperature (K)	Mass (%)
296.726	100
296.727	99.9999
296.729	99.9998
296.729	99.9997
296.726	99.9996
296.725	99.9995
296.726	99.9993
296.727	99.9992
296.726	99.9991
296.724	99.999
296.724	99.9989
296.721	99.9987
296.715	99.9986
296.71	99.9985
296.711	99.9984
296.714	99.9984
296.718	99.9982
296.721	99.9982
296.724	99.9982
296.729	99.9982
296.736	99.9982
296.746	99.9982
296.759	99.9982
296.77	99.9983
296.78	99.9983
296.787	99.9983
296.793	99.9984
296.804	99.9984
296.819	99.9985
296.833	99.9985
296.845	99.9986
296.858	99.9986
296.875	99.9987
296.896	99.9988
296.919	99.9988
296.944	99.9989
296.967	99.9989
296.988	99.999
297.008	99.999
297.026	99.9991
297.044	99.9992
297.067	99.9993
297.093	99.9993
297.113	99.9994
297.132	99.9994
297.153	99.9994
297.179	99.9995
297.209	99.9995
297.241	99.9995
297.274	99.9996
297.311	99.9996
297.343	99.9996
297.371	99.9996
297.402	99.9996
297.437	99.9996
297.474	99.9996
297.504	99.9996
297.534	99.9996
297.565	99.9996
297.598	99.9996
297.634	99.9996
297.672	99.9996
297.715	99.9996
297.758	99.9996
297.795	99.9996
297.829	99.9996
297.861	99.9996
297.894	99.9996
297.923	99.9995
297.958	99.9995
297.992	99.9995
298.027	99.9994
298.058	99.9994
298.085	99.9994
298.114	99.9994
298.145	99.9993
298.183	99.9993
298.227	99.9993
298.274	99.9993
298.316	99.9992
298.356	99.9992
298.394	99.9992
298.432	99.9992
298.473	99.9992
298.519	99.9991
298.566	99.9991
298.612	99.9991
298.653	99.9991
298.69	99.999
298.735	99.999
298.783	99.999
298.831	99.999
298.88	99.999
298.932	99.999
298.981	99.9989
299.03	99.9989
299.078	99.9989
299.131	99.9989
299.187	99.9989
299.236	99.9989
299.284	99.9989
299.338	99.9989
299.397	99.9988
299.451	99.9988
299.502	99.9988
299.551	99.9988
299.605	99.9987
299.66	99.9987
299.714	99.9986
299.772	99.9986
299.831	99.9985
299.884	99.9985
299.932	99.9984
299.986	99.9983
300.041	99.9983
300.099	99.9982
300.157	99.9982
300.213	99.9981
300.272	99.9981
300.333	99.998
300.395	99.998
300.458	99.998
300.523	99.998
300.583	99.998
300.643	99.9979
300.708	99.9979
300.771	99.9979
300.835	99.9978
300.899	99.9978
300.956	99.9978
301.013	99.9977
301.076	99.9977
301.143	99.9977
301.205	99.9976
301.267	99.9976
301.331	99.9976
301.396	99.9976
301.465	99.9976
301.533	99.9976
301.601	99.9976
301.67	99.9976
301.738	99.9976
301.803	99.9976
301.873	99.9976
301.941	99.9976
302.012	99.9976
302.085	99.9976
302.16	99.9976
302.234	99.9976
302.308	99.9976
302.384	99.9976
302.453	99.9976
302.524	99.9975
302.596	99.9975
302.672	99.9975
302.744	99.9975
302.814	99.9974
302.884	99.9974
302.955	99.9974
303.03	99.9974
303.104	99.9973
303.184	99.9973
303.265	99.9973
303.346	99.9973
303.427	99.9972
303.506	99.9972
303.587	99.9972
303.665	99.9971
303.743	99.9971
303.818	99.9971
303.897	99.9971
303.974	99.997
304.053	99.997
304.133	99.9969
304.215	99.9969
304.299	99.9969
304.386	99.9969
304.474	99.9969
304.564	99.9969
304.652	99.9969
304.738	99.9969
304.825	99.9969
304.903	99.9968
304.983	99.9968
305.068	99.9968
305.156	99.9968
305.238	99.9968
305.318	99.9968
305.4	99.9968
305.484	99.9967
305.57	99.9967
305.659	99.9967
305.749	99.9966
305.841	99.9966
305.928	99.9966
306.01	99.9966
306.099	99.9965
306.186	99.9965
306.273	99.9964
306.367	99.9964
306.46	99.9963
306.548	99.9963
306.638	99.9962
306.729	99.9962
306.82	99.9962
306.912	99.9961
307.006	99.996
307.094	99.996
307.188	99.9959
307.278	99.9959
307.368	99.9958
307.46	99.9957
307.558	99.9957
307.654	99.9956
307.745	99.9955
307.838	99.9955
307.926	99.9955
308.02	99.9954
308.117	99.9954
308.209	99.9953
308.304	99.9953
308.401	99.9953
308.494	99.9952
308.59	99.9952
308.694	99.9952
308.797	99.9951
308.899	99.9952
309.001	99.9952
309.102	99.9952
309.204	99.9952
309.302	99.9952
309.4	99.9952
309.497	99.9952
309.592	99.9952
309.685	99.9952
309.78	99.9952
309.88	99.9952
309.984	99.9952
310.084	99.9953
310.181	99.9953
310.281	99.9953
310.386	99.9953
310.492	99.9954
310.596	99.9954
310.698	99.9955
310.803	99.9955
310.906	99.9955
311.007	99.9955
311.113	99.9956
311.221	99.9956
311.326	99.9956
311.424	99.9957
311.522	99.9957
311.628	99.9957
311.738	99.9957
311.846	99.9957
311.956	99.9957
312.068	99.9957
312.176	99.9957
312.28	99.9957
312.392	99.9957
312.508	99.9957
312.624	99.9958
312.73	99.9957
312.838	99.9957
312.947	99.9957
313.058	99.9957
313.165	99.9957
313.273	99.9957
313.386	99.9957
313.494	99.9956
313.6	99.9956
313.707	99.9956
313.816	99.9956
313.924	99.9956
314.029	99.9955
314.133	99.9955
314.24	99.9955
314.349	99.9954
314.459	99.9954
314.564	99.9954
314.672	99.9953
314.785	99.9953
314.901	99.9952
315.02	99.9952
315.138	99.9951
315.253	99.9951
315.368	99.9951
315.484	99.995
315.603	99.995
315.723	99.995
315.841	99.9949
315.958	99.9949
316.07	99.9948
316.182	99.9948
316.3	99.9948
316.421	99.9947
316.542	99.9947
316.659	99.9947
316.772	99.9946
316.886	99.9946
317.005	99.9946
317.123	99.9946
317.245	99.9945
317.368	99.9945
317.481	99.9945
317.593	99.9944
317.71	99.9945
317.827	99.9944
317.945	99.9944
318.064	99.9944
318.184	99.9944
318.302	99.9944
318.416	99.9944
318.534	99.9944
318.654	99.9944
318.778	99.9944
318.901	99.9944
319.024	99.9944
319.149	99.9944
319.272	99.9944
319.39	99.9944
319.507	99.9944
319.625	99.9944
319.745	99.9943
319.87	99.9943
319.995	99.9943
320.113	99.9943
320.23	99.9943
320.356	99.9943
320.484	99.9943
320.616	99.9943
320.749	99.9943
320.88	99.9943
321.009	99.9942
321.133	99.9942
321.253	99.9942
321.379	99.9942
321.506	99.9942
321.627	99.9941
321.746	99.9941
321.867	99.9941
321.99	99.9941
322.113	99.9941
322.24	99.994
322.366	99.994
322.496	99.994
322.621	99.994
322.749	99.9939
322.881	99.9939
323.012	99.994
323.143	99.9939
323.272	99.9939
323.403	99.9939
323.532	99.9939
323.661	99.9939
323.789	99.9939
323.922	99.9939
324.053	99.9939
324.18	99.9939
324.306	99.9939
324.431	99.9939
324.556	99.9939
324.676	99.9939
324.8	99.9939
324.928	99.9939
325.059	99.9939
325.184	99.9939
325.305	99.9939
325.432	99.9939
325.567	99.9939
325.701	99.9939
325.832	99.9939
325.962	99.9939
326.094	99.9939
326.224	99.9939
326.355	99.9939
326.489	99.9939
326.629	99.994
326.764	99.994
326.895	99.9939
327.028	99.994
327.164	99.994
327.302	99.994
327.442	99.994
327.579	99.994
327.713	99.994
327.843	99.994
327.976	99.994
328.108	99.9939
328.24	99.9939
328.373	99.9939
328.508	99.994
328.642	99.994
328.772	99.994
328.901	99.994
329.031	99.994
329.169	99.994
329.31	99.9941
329.451	99.9941
329.59	99.9942
329.724	99.9942
329.858	99.9942
329.993	99.9942
330.133	99.9942
330.274	99.9942
330.416	99.9943
330.556	99.9943
330.688	99.9943
330.819	99.9943
330.954	99.9943
331.092	99.9943
331.231	99.9943
331.369	99.9943
331.507	99.9943
331.645	99.9943
331.783	99.9943
331.92	99.9943
332.056	99.9943
332.194	99.9943
332.33	99.9943
332.468	99.9943
332.608	99.9942
332.749	99.9942
332.89	99.9941
333.027	99.9941
333.162	99.994
333.302	99.9939
333.445	99.9939
333.588	99.9938
333.734	99.9938
333.881	99.9937
334.024	99.9936
334.166	99.9936
334.305	99.9935
334.448	99.9935
334.595	99.9934
334.737	99.9934
334.877	99.9934
335.02	99.9933
335.161	99.9933
335.3	99.9933
335.439	99.9932
335.577	99.9932
335.718	99.9931
335.859	99.9931
335.999	99.9931
336.138	99.993
336.277	99.993
336.413	99.993
336.546	99.993
336.68	99.993
336.82	99.993
336.965	99.993
337.113	99.993
337.262	99.993
337.407	99.993
337.555	99.9931
337.7	99.9931
337.845	99.9931
337.993	99.9931
338.147	99.9932
338.299	99.9932
338.444	99.9932
338.583	99.9932
338.719	99.9932
338.86	99.9932
339.007	99.9932
339.16	99.9932
339.315	99.9932
339.467	99.9932
339.612	99.9933
339.754	99.9933
339.894	99.9932
340.039	99.9932
340.192	99.9933
340.343	99.9933
340.487	99.9933
340.63	99.9933
340.771	99.9933
340.915	99.9933
341.065	99.9933
341.214	99.9933
341.366	99.9934
341.516	99.9934
341.66	99.9934
341.805	99.9934
341.953	99.9934
342.099	99.9935
342.246	99.9935
342.395	99.9935
342.538	99.9935
342.68	99.9935
342.826	99.9935
342.976	99.9935
343.129	99.9935
343.277	99.9936
343.422	99.9936
343.57	99.9936
343.719	99.9936
343.865	99.9936
344.018	99.9937
344.171	99.9937
344.316	99.9937
344.461	99.9938
344.609	99.9938
344.763	99.9938
344.918	99.9938
345.07	99.9939
345.219	99.9939
345.365	99.9939
345.508	99.9939
345.654	99.9939
345.81	99.9939
345.965	99.994
346.11	99.994
346.252	99.994
346.399	99.994
346.548	99.994
346.698	99.994
346.851	99.9941
347.007	99.9941
347.165	99.9941
347.314	99.9941
347.46	99.9942
347.61	99.9942
347.767	99.9942
347.924	99.9942
348.08	99.9942
348.234	99.9942
348.391	99.9943
348.544	99.9943
348.69	99.9943
348.842	99.9943
348.998	99.9943
349.156	99.9943
349.311	99.9944
349.46	99.9944
349.609	99.9944
349.759	99.9944
349.908	99.9944
350.06	99.9945
350.217	99.9945
350.368	99.9945
350.519	99.9945
350.668	99.9945
350.818	99.9946
350.97	99.9946
351.122	99.9946
351.275	99.9946
351.429	99.9946
351.585	99.9946
351.737	99.9946
351.889	99.9946
352.043	99.9946
352.198	99.9946
352.355	99.9947
352.512	99.9947
352.667	99.9947
352.823	99.9947
352.978	99.9947
353.132	99.9947
353.287	99.9947
353.445	99.9947
353.603	99.9947
353.757	99.9947
353.911	99.9947
354.064	99.9948
354.219	99.9948
354.375	99.9948
354.529	99.9948
354.686	99.9948
354.842	99.9948
354.998	99.9948
355.154	99.9948
355.311	99.9948
355.468	99.9949
355.62	99.9949
355.773	99.9949
355.93	99.9949
356.08	99.9949
356.231	99.9949
356.385	99.9949
356.537	99.995
356.696	99.995
356.859	99.995
357.018	99.995
357.177	99.9949
357.34	99.995
357.499	99.995
357.663	99.995
357.827	99.9949
357.99	99.995
358.155	99.9949
358.316	99.9949
358.467	99.9949
358.619	99.9949
358.779	99.9949
358.936	99.9949
359.089	99.9949
359.245	99.9948
359.404	99.9948
359.559	99.9948
359.713	99.9948
359.87	99.9948
360.031	99.9948
360.196	99.9948
360.355	99.9947
360.511	99.9947
360.669	99.9947
360.828	99.9947
360.988	99.9947
361.153	99.9946
361.318	99.9946
361.479	99.9946
361.638	99.9946
361.794	99.9946
361.949	99.9946
362.107	99.9946
362.27	99.9946
362.433	99.9946
362.596	99.9946
362.756	99.9946
362.913	99.9946
363.072	99.9945
363.233	99.9945
363.394	99.9945
363.556	99.9945
363.721	99.9945
363.882	99.9945
364.04	99.9944
364.2	99.9945
364.358	99.9945
364.517	99.9945
364.676	99.9945
364.833	99.9945
364.991	99.9946
365.153	99.9946
365.313	99.9946
365.479	99.9946
365.647	99.9947
365.808	99.9947
365.968	99.9947
366.132	99.9948
366.295	99.9948
366.456	99.9948
366.621	99.9948
366.786	99.9949
366.953	99.9949
367.113	99.9949
367.27	99.995
367.429	99.995
367.59	99.9951
367.748	99.9951
367.908	99.9952
368.074	99.9952
368.235	99.9953
368.392	99.9953
368.549	99.9954
368.713	99.9955
368.879	99.9955
369.045	99.9955
369.211	99.9956
369.377	99.9956
369.54	99.9957
369.7	99.9957
369.863	99.9958
370.032	99.9958
370.201	99.9958
370.365	99.9958
370.522	99.9958
370.681	99.9958
370.841	99.9959
371.003	99.9959
371.167	99.9959
371.33	99.9959
371.495	99.9959
371.658	99.9959
371.818	99.9959
371.98	99.996
372.148	99.996
372.318	99.996
372.487	99.996
372.655	99.996
372.823	99.9959
372.991	99.9959
373.157	99.9959
373.319	99.9959
373.481	99.9959
373.646	99.9959
373.809	99.9958
373.973	99.9958
374.137	99.9958
374.299	99.9958
374.462	99.9957
374.624	99.9957
374.787	99.9957
374.952	99.9956
375.122	99.9956
375.291	99.9955
375.456	99.9955
375.619	99.9955
375.785	99.9954
375.951	99.9954
376.119	99.9953
376.287	99.9953
376.454	99.9953
376.622	99.9952
376.787	99.9952
376.949	99.9951
377.118	99.9951
377.289	99.9951
377.456	99.995
377.622	99.995
377.788	99.9949
377.952	99.9949
378.119	99.9949
378.287	99.9949
378.454	99.9948
378.625	99.9948
378.794	99.9947
378.958	99.9947
379.125	99.9947
379.294	99.9946
379.463	99.9946
379.633	99.9946
379.804	99.9946
379.972	99.9945
380.137	99.9945
380.301	99.9945
380.464	99.9945
380.631	99.9945
380.801	99.9945
380.967	99.9945
381.132	99.9945
381.298	99.9944
381.462	99.9944
381.628	99.9944
381.798	99.9944
381.969	99.9944
382.14	99.9943
382.312	99.9943
382.479	99.9943
382.643	99.9943
382.809	99.9943
382.979	99.9943
383.152	99.9943
383.323	99.9942
383.492	99.9942
383.66	99.9942
383.825	99.9942
383.988	99.9942
384.154	99.9942
384.327	99.9942
384.499	99.9942
384.668	99.9942
384.837	99.9941
385.011	99.9941
385.185	99.9941
385.354	99.9941
385.52	99.9941
385.688	99.9941
385.858	99.9941
386.028	99.9941
386.198	99.994
386.371	99.994
386.539	99.994
386.7	99.994
386.861	99.994
387.027	99.994
387.198	99.994
387.37	99.994
387.542	99.994
387.713	99.994
387.882	99.994
388.048	99.9939
388.214	99.9939
388.383	99.9939
388.556	99.9939
388.729	99.9938
388.898	99.9939
389.067	99.9938
389.239	99.9938
389.409	99.9937
389.581	99.9937
389.754	99.9937
389.928	99.9936
390.102	99.9935
390.273	99.9935
390.442	99.9934
390.615	99.9933
390.785	99.9933
390.949	99.9932
391.117	99.9932
391.286	99.9931
391.453	99.9931
391.62	99.9931
391.786	99.993
391.955	99.993
392.123	99.9929
392.292	99.9929
392.462	99.9929
392.64	99.9928
392.817	99.9928
392.986	99.9928
393.158	99.9927
393.337	99.9927
393.516	99.9927
393.693	99.9927
393.868	99.9927
394.041	99.9927
394.212	99.9926
394.383	99.9926
394.556	99.9926
394.734	99.9926
394.912	99.9926
395.081	99.9926
395.248	99.9926
395.413	99.9926
395.58	99.9926
395.751	99.9925
395.925	99.9925
396.097	99.9925
396.264	99.9925
396.429	99.9925
396.598	99.9924
396.773	99.9924
396.947	99.9924
397.124	99.9923
397.296	99.9923
397.468	99.9922
397.643	99.9921
397.818	99.9921
397.996	99.9921
398.171	99.992
398.343	99.992
398.512	99.9919
398.681	99.9918
398.851	99.9918
399.024	99.9917
399.2	99.9916
399.376	99.9916
399.553	99.9915
399.728	99.9915
399.901	99.9914
400.075	99.9914
400.249	99.9914
400.424	99.9914
400.597	99.9913
400.769	99.9913
400.941	99.9913
401.109	99.9913
401.273	99.9913
401.44	99.9912
401.612	99.9912
401.784	99.9912
401.955	99.9912
402.125	99.9912
402.299	99.9911
402.478	99.9911
402.654	99.9911
402.829	99.9911
403.008	99.9911
403.185	99.991
403.353	99.991
403.525	99.9909
403.701	99.9909
403.88	99.9908
404.057	99.9908
404.231	99.9908
404.404	99.9908
404.578	99.9907
404.749	99.9906
404.918	99.9905
405.089	99.9905
405.263	99.9904
405.44	99.9903
405.616	99.9902
405.793	99.9901
405.967	99.99
406.14	99.9899
406.317	99.9898
406.492	99.9897
406.672	99.9896
406.859	99.9894
407.044	99.9893
407.22	99.9892
407.393	99.9891
407.562	99.989
407.733	99.9888
407.907	99.9887
408.081	99.9886
408.259	99.9885
408.437	99.9884
408.609	99.9883
408.779	99.9882
408.95	99.988
409.125	99.9879
409.302	99.9878
409.479	99.9877
409.659	99.9876
409.838	99.9874
410.016	99.9873
410.189	99.9871
410.362	99.987
410.537	99.9868
410.716	99.9867
410.894	99.9866
411.073	99.9864
411.252	99.9863
411.428	99.9862
411.605	99.9861
411.778	99.9859
411.953	99.9858
412.128	99.9857
412.299	99.9855
412.475	99.9854
412.651	99.9852
412.826	99.9851
413.003	99.985
413.178	99.9849
413.35	99.9848
413.525	99.9846
413.702	99.9845
413.881	99.9844
414.063	99.9842
414.24	99.9841
414.409	99.9839
414.583	99.9838
414.763	99.9837
414.944	99.9835
415.125	99.9834
415.302	99.9833
415.48	99.9831
415.657	99.9831
415.835	99.9829
416.012	99.9828
416.193	99.9827
416.373	99.9825
416.548	99.9824
416.72	99.9823
416.896	99.9821
417.075	99.982
417.253	99.9819
417.434	99.9817
417.613	99.9816
417.792	99.9815
417.972	99.9813
418.148	99.9812
418.324	99.981
418.499	99.9809
418.675	99.9807
418.852	99.9806
419.03	99.9804
419.203	99.9802
419.373	99.9801
419.543	99.9799
419.713	99.9798
419.891	99.9796
420.07	99.9795
420.249	99.9793
420.426	99.9792
420.602	99.979
420.779	99.9789
420.959	99.9787
421.144	99.9785
421.326	99.9784
421.505	99.9783
421.683	99.9781
421.859	99.9779
422.035	99.9778
422.216	99.9776
422.396	99.9775
422.574	99.9773
422.751	99.9772
422.925	99.977
423.105	99.9769
423.292	99.9767
423.476	99.9766
423.655	99.9765
423.836	99.9763
424.011	99.9762
424.187	99.9761
424.366	99.9759
424.547	99.9758
424.728	99.9757
424.908	99.9756
425.086	99.9754
425.261	99.9753
425.435	99.9752
425.613	99.975
425.796	99.9749
425.978	99.9748
426.157	99.9746
426.336	99.9745
426.515	99.9744
426.694	99.9742
426.874	99.9741
427.055	99.974
427.238	99.9738
427.418	99.9737
427.594	99.9736
427.771	99.9734
427.951	99.9733
428.132	99.9731
428.311	99.973
428.489	99.9728
428.663	99.9726
428.833	99.9725
429.008	99.9723
429.185	99.9721
429.364	99.972
429.545	99.9718
429.725	99.9716
429.904	99.9715
430.08	99.9713
430.256	99.9711
430.431	99.9709
430.614	99.9708
430.801	99.9706
430.987	99.9704
431.17	99.9702
431.348	99.97
431.525	99.9698
431.702	99.9696
431.881	99.9694
432.064	99.9693
432.25	99.9691
432.433	99.9689
432.612	99.9687
432.787	99.9685
432.964	99.9683
433.144	99.9681
433.323	99.9679
433.5	99.9677
433.679	99.9676
433.858	99.9674
434.034	99.9672
434.214	99.967
434.393	99.9668
434.572	99.9666
434.755	99.9664
434.936	99.9663
435.117	99.9661
435.302	99.9659
435.486	99.9657
435.665	99.9655
435.844	99.9654
436.023	99.9652
436.205	99.965
436.387	99.9648
436.565	99.9646
436.743	99.9644
436.923	99.9643
437.103	99.9641
437.282	99.9639
437.462	99.9638
437.646	99.9636
437.828	99.9634
438.004	99.9632
438.183	99.963
438.365	99.9628
438.549	99.9627
438.729	99.9625
438.906	99.9623
439.084	99.9621
439.266	99.9619
439.448	99.9617
439.629	99.9616
439.812	99.9614
439.99	99.9612
440.169	99.961
440.349	99.9608
440.529	99.9606
440.71	99.9604
440.888	99.9603
441.066	99.9601
441.243	99.9599
441.423	99.9597
441.602	99.9595
441.784	99.9593
441.965	99.9591
442.148	99.9589
442.331	99.9587
442.509	99.9586
442.692	99.9584
442.88	99.9582
443.068	99.958
443.251	99.9578
443.435	99.9576
443.62	99.9574
443.801	99.9572
443.98	99.957
444.158	99.9568
444.339	99.9566
444.517	99.9563
444.694	99.9561
444.869	99.9559
445.048	99.9557
445.233	99.9554
445.415	99.9552
445.597	99.955
445.778	99.9548
445.956	99.9545
446.135	99.9543
446.32	99.9541
446.506	99.9539
446.692	99.9537
446.874	99.9535
447.05	99.9533
447.224	99.9531
447.404	99.9529
447.586	99.9527
447.77	99.9525
447.956	99.9523
448.141	99.9519
448.322	99.9517
448.5	99.9515
448.678	99.9512
448.857	99.951
449.042	99.9508
449.226	99.9506
449.405	99.9503
449.583	99.9501
449.762	99.9499
449.941	99.9498
450.122	99.9496
450.306	99.9493
450.492	99.9491
450.681	99.9489
450.865	99.9488
451.043	99.9485
451.222	99.9484
451.404	99.9481
451.588	99.9479
451.777	99.9477
451.963	99.9475
452.145	99.9472
452.323	99.947
452.5	99.9468
452.682	99.9465
452.87	99.9463
453.057	99.9461
453.243	99.9459
453.426	99.9457
453.602	99.9454
453.781	99.9453
453.959	99.9451
454.142	99.9449
454.332	99.9447
454.517	99.9445
454.698	99.9442
454.877	99.9441
455.054	99.9439
455.236	99.9438
455.421	99.9437
455.604	99.9435
455.787	99.9434
455.967	99.9433
456.143	99.9432
456.323	99.9432
456.505	99.9431
456.689	99.943
456.874	99.9429
457.058	99.9428
457.242	99.9428
457.426	99.9427
457.609	99.9426
457.791	99.9425
457.975	99.9424
458.156	99.9423
458.334	99.9422
458.513	99.9421
458.695	99.942
458.875	99.942
459.055	99.9418
459.237	99.9417
459.42	99.9417
459.606	99.9416
459.79	99.9415
459.975	99.9414
460.161	99.9412
460.345	99.9411
460.527	99.941
460.714	99.9408
460.899	99.9406
461.076	99.9404
461.258	99.9402
461.444	99.94
461.632	99.9397
461.818	99.9395
462.001	99.9393
462.182	99.939
462.365	99.9388
462.549	99.9386
462.732	99.9383
462.919	99.9381
463.104	99.9378
463.285	99.9376
463.466	99.9374
463.649	99.9371
463.832	99.9369
464.017	99.9367
464.2	99.9364
464.379	99.9362
464.558	99.9359
464.737	99.9357
464.92	99.9354
465.103	99.9352
465.287	99.9349
465.468	99.9347
465.647	99.9344
465.832	99.9342
466.018	99.9339
466.203	99.9337
466.39	99.9334
466.575	99.9332
466.757	99.9329
466.939	99.9326
467.119	99.9323
467.303	99.9321
467.487	99.9318
467.67	99.9315
467.853	99.9312
468.037	99.9309
468.22	99.9306
468.406	99.9304
468.591	99.9301
468.775	99.9299
468.958	99.9296
469.137	99.9293
469.319	99.9291
469.506	99.9288
469.69	99.9285
469.875	99.9282
470.057	99.928
470.237	99.9277
470.417	99.9275
470.598	99.9272
470.781	99.927
470.97	99.9267
471.157	99.9264
471.336	99.9262
471.516	99.9259
471.694	99.9256
471.878	99.9254
472.066	99.9252
472.253	99.9249
472.439	99.9246
472.626	99.9244
472.809	99.9242
472.993	99.9239
473.181	99.9237
473.37	99.9234
473.56	99.9232
473.746	99.9229
473.925	99.9227
474.102	99.9224
474.281	99.9222
474.462	99.9219
474.644	99.9216
474.827	99.9214
475.009	99.9211
475.187	99.9209
475.368	99.9206
475.55	99.9203
475.735	99.9201
475.92	99.9198
476.106	99.9196
476.291	99.9193
476.475	99.919
476.656	99.9188
476.837	99.9185
477.023	99.9182
477.211	99.918
477.4	99.9177
477.587	99.9175
477.776	99.9172
477.964	99.9169
478.15	99.9166
478.335	99.9164
478.52	99.9161
478.706	99.9158
478.891	99.9156
479.072	99.9153
479.25	99.9151
479.429	99.9149
479.607	99.9147
479.788	99.9145
479.97	99.9143
480.156	99.9141
480.339	99.9139
480.521	99.9138
480.703	99.9136
480.888	99.9134
481.076	99.9133
481.261	99.9131
481.448	99.9129
481.633	99.9127
481.818	99.9125
481.998	99.9124
482.181	99.9122
482.364	99.912
482.548	99.9118
482.727	99.9116
482.91	99.9115
483.097	99.9112
483.283	99.9111
483.467	99.9109
483.648	99.9107
483.833	99.9104
484.02	99.9102
484.208	99.9101
484.392	99.9099
484.576	99.9097
484.755	99.9094
484.932	99.9092
485.117	99.909
485.304	99.9087
485.494	99.9084
485.681	99.9082
485.862	99.9079
486.043	99.9076
486.227	99.9073
486.415	99.907
486.606	99.9067
486.799	99.9064
486.983	99.9061
487.163	99.9058
487.344	99.9055
487.525	99.9052
487.711	99.9049
487.898	99.9046
488.085	99.9043
488.271	99.904
488.451	99.9037
488.63	99.9034
488.813	99.9031
488.998	99.9029
489.183	99.9026
489.366	99.9023
489.549	99.902
489.735	99.9017
489.921	99.9014
490.105	99.9011
490.292	99.9009
490.478	99.9006
490.659	99.9002
490.839	99.9
491.025	99.8997
491.212	99.8994
491.4	99.8991
491.583	99.8988
491.765	99.8985
491.948	99.8982
492.133	99.8979
492.319	99.8976
492.508	99.8974
492.697	99.8971
492.881	99.8968
493.064	99.8966
493.248	99.8963
493.43	99.896
493.611	99.8957
493.792	99.8954
493.976	99.8951
494.16	99.8949
494.343	99.8946
494.528	99.8943
494.715	99.8941
494.903	99.8938
495.089	99.8936
495.277	99.8933
495.464	99.8931
495.651	99.8928
495.837	99.8926
496.025	99.8923
496.213	99.8921
496.399	99.8919
496.586	99.8916
496.77	99.8914
496.95	99.8911
497.134	99.8909
497.323	99.8906
497.51	99.8903
497.693	99.8901
497.875	99.8898
498.057	99.8896
498.244	99.8893
498.426	99.8891
498.607	99.8888
498.793	99.8885
498.977	99.8883
499.157	99.888
499.339	99.8877
499.523	99.8875
499.709	99.8872
499.893	99.8869
500.078	99.8866
500.264	99.8863
500.453	99.886
500.64	99.8857
500.826	99.8854
501.013	99.8851
501.2	99.8848
501.384	99.8845
501.569	99.8842
501.755	99.8839
501.938	99.8835
502.121	99.8832
502.303	99.8829
502.486	99.8826
502.672	99.8822
502.856	99.8819
503.039	99.8816
503.221	99.8813
503.402	99.8808
503.586	99.8805
503.768	99.8802
503.949	99.8799
504.131	99.8795
504.315	99.8791
504.501	99.8787
504.684	99.8783
504.865	99.878
505.052	99.8776
505.239	99.8772
505.423	99.8768
505.611	99.8764
505.799	99.8761
505.987	99.8757
506.173	99.8753
506.356	99.8749
506.54	99.8745
506.727	99.8741
506.912	99.8737
507.097	99.8734
507.282	99.873
507.465	99.8726
507.644	99.8722
507.825	99.8718
508.008	99.8714
508.193	99.8711
508.38	99.8707
508.568	99.8703
508.756	99.8699
508.944	99.8696
509.124	99.8693
509.305	99.8689
509.492	99.8686
509.679	99.8683
509.861	99.8679
510.042	99.8676
510.225	99.8673
510.406	99.867
510.586	99.8667
510.769	99.8664
510.958	99.8661
511.149	99.8657
511.334	99.8654
511.518	99.8651
511.704	99.8648
511.891	99.8645
512.075	99.8642
512.261	99.8639
512.445	99.8636
512.629	99.8633
512.814	99.863
513	99.8627
513.185	99.8624
513.371	99.862
513.556	99.8618
513.739	99.8615
513.923	99.8611
514.11	99.8608
514.298	99.8605
514.484	99.8602
514.664	99.8598
514.841	99.8595
515.023	99.8592
515.204	99.8589
515.388	99.8586
515.578	99.8583
515.766	99.858
515.948	99.8576
516.128	99.8573
516.312	99.857
516.5	99.8567
516.689	99.8564
516.874	99.8561
517.064	99.8558
517.255	99.8555
517.44	99.8552
517.622	99.8549
517.804	99.8546
517.992	99.8543
518.178	99.854
518.36	99.8537
518.545	99.8534
518.733	99.853
518.919	99.8527
519.101	99.8524
519.283	99.8521
519.469	99.8518
519.657	99.8515
519.842	99.8512
520.026	99.8508
520.212	99.8505
520.394	99.8503
520.574	99.8499
520.754	99.8496
520.936	99.8493
521.119	99.849
521.303	99.8487
521.488	99.8484
521.675	99.8481
521.859	99.8477
522.045	99.8474
522.233	99.8471
522.421	99.8468
522.608	99.8465
522.794	99.8461
522.977	99.8458
523.158	99.8455
523.338	99.8452
523.521	99.8449
523.704	99.8446
523.886	99.8443
524.068	99.844
524.251	99.8437
524.434	99.8434
524.615	99.8431
524.8	99.8428
524.985	99.8425
525.169	99.8423
525.355	99.8419
525.543	99.8417
525.73	99.8414
525.916	99.8411
526.099	99.8409
526.281	99.8406
526.467	99.8403
526.651	99.8401
526.839	99.8398
527.026	99.8396
527.21	99.8393
527.392	99.8391
527.576	99.8388
527.763	99.8386
527.95	99.8383
528.137	99.8381
528.322	99.8378
528.506	99.8375
528.685	99.8373
528.865	99.837
529.05	99.8367
529.233	99.8364
529.417	99.8361
529.597	99.8358
529.777	99.8355
529.96	99.8352
530.147	99.8349
530.333	99.8345
530.518	99.8342
530.704	99.8338
530.888	99.8335
531.07	99.8332
531.25	99.8328
531.431	99.8325
531.621	99.8321
531.81	99.8317
531.994	99.8314
532.18	99.831
532.366	99.8306
532.551	99.8303
532.734	99.8299
532.92	99.8295
533.107	99.8291
533.296	99.8288
533.479	99.8284
533.658	99.828
533.841	99.8277
534.022	99.8273
534.203	99.827
534.389	99.8266
534.576	99.8263
534.76	99.8259
534.945	99.8256
535.128	99.8253
535.308	99.825
535.492	99.8247
535.677	99.8243
535.863	99.824
536.049	99.8237
536.234	99.8234
536.418	99.8231
536.6	99.8228
536.782	99.8225
536.969	99.8222
537.161	99.8219
537.351	99.8216
537.536	99.8213
537.719	99.821
537.904	99.8207
538.086	99.8204
538.268	99.8201
538.453	99.8198
538.64	99.8195
538.818	99.8192
538.996	99.8189
539.175	99.8186
539.356	99.8183
539.54	99.818
539.722	99.8177
539.905	99.8174
540.087	99.8171
540.27	99.8169
540.452	99.8165
540.638	99.8162
540.82	99.8159
541.004	99.8157
541.19	99.8154
541.373	99.8151
541.553	99.8148
541.738	99.8145
541.927	99.8142
542.114	99.8139
542.299	99.8136
542.482	99.8134
542.671	99.8131
542.857	99.8128
543.041	99.8125
543.228	99.8122
543.421	99.8119
543.608	99.8117
543.79	99.8114
543.972	99.8111
544.152	99.8108
544.334	99.8106
544.516	99.8103
544.696	99.81
544.878	99.8097
545.062	99.8094
545.242	99.8091
545.423	99.8089
545.606	99.8086
545.788	99.8083
545.972	99.808
546.158	99.8077
546.345	99.8074
546.534	99.8071
546.718	99.8068
546.897	99.8065
547.077	99.8062
547.258	99.8059
547.442	99.8056
547.631	99.8053
547.818	99.805
548.003	99.8047
548.183	99.8044
548.362	99.8041
548.544	99.8037
548.728	99.8034
548.913	99.8031
549.097	99.8028
549.278	99.8025
549.458	99.8022
549.639	99.8019
549.823	99.8015
550.007	99.8012
550.193	99.8009
550.379	99.8006
550.562	99.8002
550.744	99.7999
550.927	99.7996
551.111	99.7993
551.296	99.799
551.479	99.7987
551.664	99.7984
551.853	99.7982
552.042	99.7979
552.228	99.7976
552.414	99.7974
552.598	99.7971
552.785	99.7968
552.976	99.7966
553.168	99.7963
553.357	99.796
553.539	99.7958
553.722	99.7955
553.905	99.7953
554.088	99.795
554.271	99.7947
554.456	99.7945
554.639	99.7942
554.817	99.794
554.995	99.7937
555.175	99.7935
555.364	99.7932
555.552	99.793
555.733	99.7927
555.912	99.7925
556.097	99.7922
556.285	99.792
556.471	99.7917
556.655	99.7915
556.842	99.7912
557.027	99.7909
557.206	99.7906
557.387	99.7903
557.573	99.7901
557.76	99.7898
557.947	99.7895
558.13	99.7892
558.311	99.7889
558.496	99.7886
558.679	99.7883
558.862	99.788
559.047	99.7877
559.23	99.7874
559.41	99.7871
559.589	99.7868
559.771	99.7865
559.956	99.7862
560.141	99.7859
560.328	99.7856
560.506	99.7853
560.686	99.785
560.866	99.7846
561.047	99.7843
561.227	99.784
561.414	99.7837
561.601	99.7834
561.784	99.7831
561.966	99.7827
562.148	99.7824
562.333	99.7821
562.52	99.7818
562.706	99.7814
562.893	99.7811
563.079	99.7808
563.261	99.7804
563.439	99.7801
563.616	99.7798
563.795	99.7794
563.978	99.7791
564.164	99.7788
564.344	99.7785
564.523	99.7781
564.704	99.7778
564.886	99.7775
565.071	99.7771
565.253	99.7768
565.44	99.7765
565.626	99.7761
565.808	99.7758
565.99	99.7755
566.175	99.7752
566.36	99.7749
566.541	99.7746
566.722	99.7742
566.9	99.7739
567.078	99.7736
567.258	99.7733
567.443	99.773
567.63	99.7727
567.816	99.7724
568.001	99.7721
568.185	99.7718
568.367	99.7715
568.551	99.7712
568.737	99.7709
568.925	99.7706
569.112	99.7703
569.293	99.77
569.473	99.7697
569.653	99.7694
569.833	99.7691
570.011	99.7688
570.193	99.7685
570.372	99.7682
570.552	99.7679
570.737	99.7677
570.919	99.7674
571.1	99.7671
571.283	99.7668
571.465	99.7665
571.649	99.7662
571.834	99.7659
572.015	99.7656
572.201	99.7653
572.389	99.765
572.574	99.7648
572.759	99.7645
572.942	99.7642
573.125	99.7639
573.309	99.7636
573.49	99.7633
573.672	99.7631
573.855	99.7627
574.038	99.7625
574.218	99.7622
574.395	99.7619
574.575	99.7616
574.755	99.7613
574.935	99.761
575.116	99.7607
575.298	99.7604
575.482	99.7601
575.666	99.7598
575.85	99.7595
576.031	99.7593
576.219	99.759
576.407	99.7587
576.593	99.7584
576.776	99.7582
576.954	99.7579
577.13	99.7576
577.309	99.7573
577.494	99.7571
577.678	99.7568
577.859	99.7565
578.037	99.7562
578.219	99.7559
578.401	99.7557
578.584	99.7554
578.768	99.7551
578.956	99.7549
579.135	99.7546
579.308	99.7543
579.487	99.7541
579.675	99.7539
579.863	99.7536
580.046	99.7534
580.224	99.7531
580.403	99.7529
580.586	99.7527
580.77	99.7524
580.958	99.7522
581.146	99.7519
581.328	99.7517
581.507	99.7515
581.685	99.7512
581.862	99.751
582.045	99.7507
582.231	99.7505
582.411	99.7502
582.59	99.75
582.768	99.7498
582.95	99.7496
583.135	99.7493
583.32	99.7491
583.504	99.7489
583.689	99.7486
583.869	99.7484
584.048	99.7482
584.228	99.748
584.408	99.7477
584.588	99.7475
584.768	99.7473
584.948	99.7471
585.129	99.7468
585.311	99.7466
585.492	99.7464
585.674	99.7462
585.853	99.7459
586.03	99.7457
586.211	99.7455
586.395	99.7453
586.575	99.7451
586.759	99.7449
586.942	99.7447
587.124	99.7445
587.306	99.7443
587.49	99.7441
587.676	99.7439
587.863	99.7437
588.047	99.7435
588.232	99.7433
588.419	99.7431
588.601	99.7429
588.778	99.7427
588.954	99.7425
589.134	99.7423
589.314	99.7421
589.492	99.7419
589.674	99.7417
589.857	99.7415
590.036	99.7413
590.211	99.7411
590.386	99.7409
590.567	99.7407
590.753	99.7405
590.935	99.7403
591.113	99.7401
591.293	99.7399
591.472	99.7398
591.654	99.7395
591.84	99.7394
592.028	99.7391
592.213	99.739
592.395	99.7387
592.575	99.7385
592.756	99.7383
592.938	99.7381
593.119	99.7379
593.3	99.7377
593.478	99.7375
593.657	99.7373
593.839	99.7371
594.024	99.7369
594.208	99.7368
594.388	99.7365
594.565	99.7363
594.739	99.7361
594.919	99.736
595.106	99.7358
595.292	99.7356
595.471	99.7353
595.646	99.7352
595.824	99.7349
596.007	99.7347
596.192	99.7345
596.376	99.7344
596.558	99.7341
596.737	99.734
596.914	99.7338
597.093	99.7336
597.277	99.7334
597.464	99.7332
597.647	99.733
597.823	99.7328
597.992	99.7326
598.169	99.7325
598.347	99.7323
598.535	99.7321
598.721	99.7319
598.903	99.7317
599.081	99.7315
599.258	99.7313
599.435	99.7311
599.617	99.7309
599.806	99.7307
599.99	99.7305
600.175	99.7303
600.357	99.7301
600.536	99.7299
600.715	99.7297
600.894	99.7295
601.076	99.7293
601.256	99.7292
601.433	99.729
601.608	99.7288
601.791	99.7287
601.976	99.7285
602.159	99.7283
602.337	99.7281
602.516	99.728
602.699	99.7278
602.88	99.7276
603.063	99.7275
603.248	99.7274
603.437	99.7272
603.618	99.7271
603.791	99.7269
603.967	99.7268
604.148	99.7266
604.327	99.7265
604.504	99.7263
604.686	99.7262
604.867	99.7261
605.045	99.726
605.22	99.7258
605.398	99.7257
605.579	99.7255
605.764	99.7254
605.947	99.7253
606.133	99.7251
606.317	99.725
606.495	99.7249
606.672	99.7247
606.85	99.7246
607.032	99.7245
607.213	99.7243
607.397	99.7242
607.577	99.724
607.756	99.7239
607.933	99.7237
608.112	99.7236
608.291	99.7235
608.469	99.7233
608.65	99.7232
608.828	99.723
609.006	99.7229
609.184	99.7228
609.358	99.7226
609.536	99.7225
609.717	99.7224
609.899	99.7222
[truncated: 4,120 more rows]

## Sheet: S3 Data DSC
Rate: 15 K/min			Rate: 20 K/min			Rate: 25 K/min
Temperature (K)	Heat Flow		Temperature (K)	Heat Flow		Temperature (K)	Heat Flow
600.011	-4543.55		600.098	-3574.4		600.097	-3012.34
600.533	-4538.93		600.34	-3574.3		600.261	-3012.05
601.055	-4534.17		600.582	-3574.25		600.426	-3011.74
601.575	-4529.33		600.824	-3574.23		600.59	-3011.39
602.095	-4524.52		601.066	-3574.21		600.754	-3011.09
602.615	-4519.62		601.308	-3574.2		600.918	-3010.84
603.134	-4514.72		601.55	-3574.23		601.083	-3010.53
603.653	-4509.74		601.792	-3574.29		601.247	-3010.2
604.172	-4504.77		602.035	-3574.44		601.411	-3009.83
604.691	-4499.95		602.277	-3574.59		601.576	-3009.47
605.209	-4495.3		602.519	-3574.79		601.74	-3009.11
605.727	-4490.6		602.761	-3574.97		601.904	-3008.77
606.244	-4486.03		603.004	-3575.18		602.068	-3008.41
606.76	-4481.8		603.246	-3575.46		602.233	-3008.06
607.276	-4477.74		603.488	-3575.77		602.397	-3007.73
607.791	-4474.14		603.732	-3576.05		602.561	-3007.44
608.306	-4470.81		603.975	-3576.38		602.725	-3007.1
608.82	-4467.82		604.218	-3576.71		602.89	-3006.75
609.333	-4465.25		604.461	-3577.02		603.054	-3006.41
609.846	-4463.24		604.705	-3577.33		603.218	-3006.05
610.358	-4461.8		604.948	-3577.62		603.383	-3005.72
610.87	-4461.05		605.191	-3577.95		603.547	-3005.29
611.38	-4461.23		605.435	-3578.23		603.712	-3004.85
611.887	-4462.2		605.678	-3578.53		603.877	-3004.48
612.394	-4464.26		605.922	-3578.85		604.042	-3004.15
612.9	-4467.33		606.165	-3579.16		604.207	-3003.72
613.405	-4471.63		606.409	-3579.44		604.372	-3003.31
613.91	-4477.64		606.652	-3579.69		604.536	-3002.93
614.415	-4485.52		606.896	-3579.91		604.701	-3002.57
614.918	-4495.39		607.14	-3580.17		604.866	-3002.22
615.423	-4507.56		607.383	-3580.43		605.031	-3001.82
615.929	-4522.07		607.627	-3580.69		605.196	-3001.39
616.434	-4537.82		607.871	-3581.04		605.362	-3001.01
616.938	-4552.56		608.114	-3581.36		605.527	-3000.66
617.442	-4563.16		608.358	-3581.7		605.692	-3000.28
617.945	-4567.17		608.601	-3582.12		605.857	-2999.86
618.448	-4563.78		608.845	-3582.58		606.022	-2999.45
618.951	-4553.04		609.089	-3583.02		606.187	-2999.03
619.45	-4535.29		609.332	-3583.45		606.352	-2998.57
619.948	-4510.84		609.576	-3583.93		606.517	-2998.16
620.447	-4479.63		609.82	-3584.49		606.682	-2997.68
620.945	-4442.12		610.063	-3585.08		606.847	-2997.35
621.443	-4398.99		610.307	-3585.71		607.012	-2996.99
621.941	-4352.63		610.551	-3586.42		607.177	-2996.61
622.438	-4306.13		610.794	-3587.19		607.342	-2996.15
622.935	-4262.26		611.038	-3588.02		607.507	-2995.73
623.432	-4222.25		611.282	-3588.89		607.672	-2995.32
623.928	-4185.92		611.524	-3589.85		607.837	-2994.91
624.423	-4152.79		611.766	-3590.61		608.002	-2994.49
624.918	-4122.34		612.009	-3591.29		608.167	-2994.06
625.413	-4094.31		612.251	-3592.5		608.332	-2993.66
625.907	-4068.09		612.493	-3593.73		608.497	-2993.28
626.4	-4043.29		612.736	-3595.19		608.663	-2992.9
626.893	-4019.4		612.978	-3596.69		608.828	-2992.4
627.385	-3996.18		613.221	-3598.28		608.993	-2991.92
627.876	-3972.97		613.463	-3600.04		609.158	-2991.44
628.367	-3949.14		613.706	-3601.92		609.323	-2990.97
628.856	-3924.18		613.948	-3604.09		609.488	-2990.51
629.344	-3897.71		614.191	-3606.48		609.654	-2990.07
629.83	-3868.99		614.433	-3608.93		609.819	-2989.66
630.315	-3837.53		614.676	-3611.58		609.984	-2989.33
630.798	-3802.84		614.918	-3614.42		610.149	-2988.97
631.28	-3764.78		615.161	-3617.44		610.314	-2988.62
631.759	-3722.89		615.405	-3620.76		610.48	-2988.3
632.236	-3676.94		615.649	-3624.47		610.645	-2987.97
632.71	-3626.9		615.893	-3628.49		610.81	-2987.67
633.181	-3572.73		616.137	-3632.84		610.975	-2987.37
633.65	-3514.41		616.381	-3637.47		611.14	-2987.06
634.115	-3451.87		616.625	-3642.4		611.305	-2986.81
634.578	-3385.41		616.869	-3647.79		611.469	-2986.56
635.037	-3315.21		617.113	-3653.62		611.633	-2986.35
			617.357	-3659.87		611.798	-2986.24
			617.601	-3666.72		611.962	-2986.06
			617.845	-3674.11		612.126	-2985.91
			618.089	-3682.01		612.29	-2985.74
			618.333	-3690.28		612.455	-2985.62
			618.576	-3699.07		612.619	-2985.57
			618.82	-3708.26		612.784	-2985.54
			619.063	-3717.71		612.948	-2985.52
			619.306	-3727.29		613.112	-2985.53
			619.548	-3736.45		613.277	-2985.5
			619.791	-3744.68		613.441	-2985.49
			620.033	-3751.27		613.605	-2985.54
			620.275	-3755.27		613.77	-2985.64
			620.518	-3755.93		613.934	-2985.79
			620.76	-3752.87		614.098	-2985.96
			621.003	-3746.12		614.263	-2986.16
			621.245	-3736.07		614.427	-2986.41
			621.488	-3722.98		614.592	-2986.75
			621.731	-3707.36		614.756	-2987.15
			621.974	-3689.72		614.921	-2987.56
			622.217	-3670.7		615.085	-2987.98
			622.46	-3650.97		615.251	-2988.5
			622.704	-3631.64		615.416	-2989.03
			622.947	-3613.41		615.582	-2989.85
			623.19	-3596.97		615.747	-2990.67
			623.434	-3582.31		615.913	-2991.37
			623.677	-3569.36		616.078	-2992.14
			623.921	-3557.88		616.244	-2992.55
			624.164	-3547.4		616.409	-2993.76
			624.408	-3537.83		616.575	-2995.11
			624.651	-3529.2		616.74	-2996.59
			624.894	-3521.26		616.906	-2998.24
			625.138	-3513.97		617.071	-2999.8
			625.381	-3507.35		617.236	-3001.44
			625.625	-3501.15		617.402	-3003.3
			625.869	-3495.42		617.567	-3005.37
			626.112	-3489.91		617.733	-3007.55
			626.356	-3484.79		617.898	-3010.01
			626.599	-3479.96		618.064	-3012.57
			626.843	-3475.51		618.229	-3015.33
			627.086	-3471.32		618.395	-3018.31
			627.33	-3467.4		618.56	-3021.66
			627.573	-3463.74		618.726	-3025.4
			627.817	-3460.16		618.891	-3029.47
			628.06	-3456.66		619.056	-3033.75
			628.303	-3453.38		619.221	-3038.35
			628.547	-3450.42		619.385	-3043.22
			628.79	-3447.53		619.55	-3048.38
			629.033	-3444.8		619.715	-3053.79
			629.277	-3442.2		619.879	-3059.56
			629.52	-3439.61		620.044	-3065.52
			629.764	-3437.38		620.208	-3071.59
			630.007	-3435.07		620.373	-3077.58
			630.251	-3432.91		620.537	-3083.51
			630.494	-3430.53		620.702	-3089.2
			630.738	-3428.16		620.866	-3094.17
			630.981	-3425.85		621.031	-3098.39
			631.225	-3423.64		621.195	-3101.49
			631.468	-3421.46		621.36	-3103.07
			631.712	-3419.34		621.524	-3102.72
			631.956	-3417.27		621.689	-3100.06
			632.199	-3415.21		621.854	-3094.96
			632.443	-3413.19		622.018	-3087.63
			632.686	-3411.21		622.183	-3078.13
			632.93	-3409.24		622.348	-3066.81
			633.173	-3407.31		622.513	-3054.12
			633.417	-3405.4		622.678	-3040.49
			633.66	-3403.53		622.843	-3026.24
			633.904	-3401.71		623.008	-3012.22
			634.147	-3399.91		623.173	-2998.86
			634.391	-3398.13		623.338	-2986.66
			634.634	-3396.39		623.504	-2975.89
			634.878	-3394.67		623.669	-2966.52
			635.121	-3392.99		623.835	-2958.59
						624	-2952.05
						624.166	-2946.76
						624.331	-2942.4
						624.497	-2938.89
						624.663	-2936.05
						624.828	-2933.68
						624.994	-2931.63
						625.16	-2930.03
						625.325	-2928.74
						625.491	-2927.86
						625.656	-2927.11
						625.822	-2926.6
						625.988	-2926.35
						626.153	-2926.26
						626.319	-2926.14
						626.484	-2926.05
						626.65	-2926.24
						626.816	-2926.5
						626.981	-2926.78
						627.147	-2927.3
						627.313	-2927.91
						627.478	-2928.36
						627.644	-2928.79
						627.81	-2929.29
						627.975	-2929.77
						628.141	-2930.29
						628.307	-2930.87
						628.473	-2931.47
						628.638	-2932.11
						628.804	-2932.84
						628.97	-2933.65
						629.136	-2934.43
						629.302	-2935.18
						629.468	-2935.94
						629.634	-2936.71
						629.799	-2937.49
						629.965	-2938.3
						630.131	-2939.07
						630.297	-2939.85
						630.463	-2940.64
						630.629	-2941.46
						630.795	-2942.32
						630.961	-2943.11
						631.127	-2943.89
						631.293	-2944.66
						631.459	-2945.46
						631.625	-2946.24
						631.791	-2947
						631.957	-2947.78
						632.124	-2948.55
						632.29	-2949.26
						632.456	-2949.92
						632.622	-2950.56
						632.789	-2951.23
						632.955	-2951.82
						633.121	-2952.42
						633.288	-2952.99
						633.455	-2953.53
						633.621	-2954.06
						633.788	-2954.55
						633.954	-2954.88
						634.121	-2955.22
						634.287	-2955.58
						634.454	-2955.89
						634.62	-2956.15
						634.787	-2956.38
						634.953	-2956.57
						635.12	-2956.67
						635.286	-2956.73
